# Supplementary material for: Comparative performance of two automated machine learning platforms for COVID-19 detection by MALDI-TOF-MS
Source: PLoS One. 2022 Jul 29;17(7):e0263954. doi: 10.1371/journal.pone.0263954 (PMC9337631; doi:10.1371/journal.pone.0263954)
Supplement: S2 Data — (XLSX) [file pone.0263954.s002.xlsx]

## Sheet: Sheet1
Subject ID	MILO Prediction	MS Prediction	COVID PCR
1	NEG	NEG	NEG
2	NEG	NEG	NEG
3	NEG	NEG	NEG
4	NEG	NEG	NEG
5	NEG	NEG	NEG
6	NEG	NEG	NEG
7	NEG	POS	NEG
8	NEG	POS	NEG
9	NEG	POS	NEG
10	NEG	POS	NEG
11	NEG	NEG	NEG
12	NEG	NEG	NEG
13	NEG	POS	NEG
14	NEG	POS	NEG
15	NEG	NEG	NEG
16	NEG	NEG	NEG
17	NEG	NEG	NEG
18	NEG	NEG	NEG
19	NEG	NEG	NEG
20	NEG	NEG	NEG
21	NEG	NEG	NEG
22	NEG	NEG	NEG
23	POS	POS	NEG
24	POS	POS	NEG
25	NEG	POS	NEG
26	NEG	POS	NEG
27	NEG	POS	NEG
28	NEG	POS	NEG
29	NEG	NEG	NEG
30	NEG	NEG	NEG
31	NEG	POS	NEG
32	NEG	POS	NEG
33	NEG	NEG	NEG
34	NEG	NEG	NEG
35	NEG	NEG	NEG
36	NEG	NEG	NEG
37	NEG	NEG	NEG
38	NEG	NEG	NEG
39	NEG	NEG	NEG
40	NEG	NEG	NEG
41	NEG	NEG	NEG
42	NEG	NEG	NEG
43	NEG	NEG	NEG
44	NEG	NEG	NEG
45	NEG	NEG	NEG
46	NEG	NEG	NEG
47	NEG	NEG	NEG
48	NEG	NEG	NEG
49	NEG	POS	NEG
50	NEG	POS	NEG
51	NEG	NEG	NEG
52	NEG	NEG	NEG
53	NEG	NEG	NEG
54	NEG	NEG	NEG
55	NEG	NEG	NEG
56	NEG	NEG	NEG
57	NEG	NEG	NEG
58	NEG	NEG	NEG
59	NEG	NEG	NEG
60	NEG	NEG	NEG
61	NEG	NEG	NEG
62	NEG	NEG	NEG
63	NEG	NEG	NEG
64	POS	NEG	NEG
65	NEG	NEG	NEG
66	NEG	NEG	NEG
67	NEG	NEG	NEG
68	NEG	NEG	NEG
69	NEG	NEG	NEG
70	NEG	NEG	NEG
71	NEG	NEG	NEG
72	NEG	NEG	NEG
73	NEG	NEG	NEG
74	NEG	NEG	NEG
75	NEG	NEG	NEG
76	NEG	NEG	NEG
77	NEG	NEG	NEG
78	NEG	NEG	NEG
79	NEG	NEG	NEG
80	NEG	NEG	NEG
81	NEG	NEG	NEG
82	NEG	NEG	NEG
83	POS	NEG	NEG
84	POS	NEG	NEG
85	NEG	NEG	NEG
86	NEG	NEG	NEG
87	NEG	NEG	NEG
88	NEG	NEG	NEG
89	POS	NEG	NEG
90	POS	NEG	NEG
91	NEG	NEG	NEG
92	NEG	NEG	NEG
93	NEG	NEG	NEG
94	NEG	NEG	NEG
95	NEG	NEG	NEG
96	NEG	NEG	NEG
97	NEG	NEG	NEG
98	NEG	NEG	NEG
99	NEG	NEG	NEG
100	NEG	NEG	NEG
101	NEG	NEG	NEG
102	NEG	NEG	NEG
103	NEG	NEG	NEG
104	NEG	NEG	NEG
105	NEG	NEG	NEG
106	NEG	NEG	NEG
107	NEG	NEG	NEG
108	NEG	NEG	NEG
109	NEG	NEG	NEG
110	NEG	NEG	NEG
111	NEG	NEG	NEG
112	NEG	NEG	NEG
113	NEG	NEG	NEG
114	NEG	NEG	NEG
115	NEG	NEG	NEG
116	NEG	NEG	NEG
117	NEG	NEG	NEG
118	NEG	NEG	NEG
119	NEG	NEG	NEG
120	NEG	NEG	NEG
121	NEG	NEG	NEG
122	NEG	NEG	NEG
123	POS	NEG	NEG
124	POS	NEG	NEG
125	NEG	NEG	NEG
126	NEG	NEG	NEG
127	NEG	NEG	NEG
128	NEG	NEG	NEG
129	NEG	NEG	NEG
130	NEG	NEG	NEG
131	NEG	NEG	NEG
132	NEG	NEG	NEG
133	NEG	NEG	NEG
134	NEG	NEG	NEG
135	NEG	NEG	NEG
136	NEG	NEG	NEG
137	NEG	NEG	NEG
138	NEG	NEG	NEG
139	NEG	NEG	NEG
140	POS	NEG	NEG
141	NEG	NEG	NEG
142	NEG	NEG	NEG
143	NEG	NEG	NEG
144	NEG	NEG	NEG
145	POS	NEG	POS
146	POS	POS	POS
147	POS	NEG	POS
148	POS	NEG	POS
149	POS	POS	POS
150	POS	POS	POS
151	POS	POS	POS
152	POS	POS	POS
153	POS	POS	POS
154	POS	POS	POS
155	POS	POS	POS
156	POS	POS	POS
157	POS	POS	POS
158	POS	POS	POS
159	POS	POS	POS
160	POS	POS	POS
161	POS	POS	POS
162	POS	POS	POS
163	POS	POS	POS
164	POS	POS	POS
165	POS	POS	POS
166	POS	POS	POS
167	POS	POS	POS
168	POS	POS	POS
169	POS	POS	POS
170	POS	POS	POS
171	POS	POS	POS
172	POS	POS	POS
173	POS	POS	POS
174	POS	POS	POS
175	POS	NEG	POS
176	POS	POS	POS
177	POS	POS	POS
178	POS	POS	POS
179	POS	POS	POS
180	POS	POS	POS
181	POS	POS	POS
182	POS	POS	POS
183	POS	POS	POS
184	POS	POS	POS
185	POS	POS	POS
186	POS	POS	POS
187	POS	POS	POS
188	POS	POS	POS
189	POS	POS	POS
190	POS	POS	POS
191	POS	POS	POS
192	POS	POS	POS
193	POS	POS	POS
194	POS	POS	POS
